# Supplementary material for: Global Transmission Dynamics of Measles in the Measles Elimination Era
Source: Viruses. 2017 Apr 16;9(4):82. doi: 10.3390/v9040082 (PMC5408688; doi:10.3390/v9040082)
Supplement: Supplementary file 1 [file viruses-09-00082-s001.zip]

Archive with 1 entries (1 files):
- Supplementary revised/DataS1.xlsx
