# Supplementary material for: Global Transmission Dynamics of Measles in the Measles Elimination Era
Source: Viruses. 2017 Apr 16;9(4):82. doi: 10.3390/v9040082 (PMC5408688; doi:10.3390/v9040082)
Supplement: Supplementary file 1 [file viruses-09-00082-s001.zip › Supplementary revised/DataS1.xlsx]

## Sheet: Supplementary_Data_Sheet_1
AB009378
AB009379
AB009380
AB075202
AB075203
AB075204
AB075205
AB075206
AB075207
AB075208
AB075209
AB075210
AB075211
AB075212
AB075213
AB075214
AB088149
AB088150
AB088151
AB088152
AB088153
AB088154
AB088155
AB088156
AB088157
AB088158
AB088159
AB088160
AB088161
AB088162
AB088163
AB088164
AB088165
AB088166
AB088167
AB088168
AB088169
AB088170
AB088171
AB088172
AB088173
AB088174
AB088175
AB088176
AB088177
AB088178
AB088179
AB088180
AB088181
AB088182
AB088183
AB088184
AB088185
AB088186
AB088187
AB088188
AB088189
AB088190
AB088191
AB088192
AB095421
AB095422
AB095423
AB095424
AB095425
AB095426
AB095427
AB095428
AB095429
AB095430
AB099686
AB099687
AB099688
AB099689
AB104874
AB104875
AB104876
AB104877
AB104878
AB104879
AB104880
AB186900
AB186901
AB186902
AB186903
AB186904
AB186905
AB186906
AB186907
AB186908
AB186909
AB306927
AB306928
AB306929
AB306930
AB426544
AB426545
AB426895
AB426896
AB426897
AB426898
AB426899
AB435245
AB435246
AB435247
AB435555
AB435556
AB435557
AB435558
AB435559
AB447494
AB447495
AB447496
AB447497
AB447498
AB447499
AB447500
AB447501
AB447502
AB447503
AB447504
AB447505
AB447506
AB447507
AB447508
AB447509
AB447510
AB447511
AB447512
AB447513
AB447514
AB447515
AB457180
AB457181
AB457182
AB493818
AB493819
AB493820
AB493821
AB493822
AB509376
AB514009
AB514010
AB514012
AB514014
AB514015
AB514018
AB514019
AB514020
AB514021
AB514022
AB514024
AB514025
AB514026
AB514027
AB514028
AB514029
AB514030
AB523885
AB551738
AB564295
AB564296
AB568326
AB569977
AB573183
AB573805
AB573806
AB573808
AB573809
AB573810
AB573811
AB573812
AB573813
AB576644
AB576645
AB576646
AB587988
AB593384
AB593385
AB593386
AB593388
AB593389
AB593390
AB593391
AB593392
AB593744
AB593745
AB593746
AB593747
AB593748
AB593749
AB593750
AB593751
AB593752
AB593753
AB593754
AB593755
AB593756
AB593757
AB593758
AB593759
AB593760
AB593761
AB593762
AB593763
AB593764
AB593765
AB593766
AB593767
AB593768
AB593769
AB593770
AB593771
AB593772
AB593773
AB593774
AB593775
AB593776
AB593777
AB593778
AB593779
AB593780
AB593781
AB593782
AB593783
AB593784
AB593786
AB593788
AB593789
AB593790
AB593791
AB593792
AB593793
AB593794
AB593795
AB593796
AB593797
AB593798
AB593800
AB593801
AB593802
AB593803
AB593804
AB593805
AB593806
AB593807
AB593808
AB593809
AB593810
AB593811
AB597185
AB597556
AB602911
AB602912
AB604646
AB604647
AB605257
AB610640
AB610641
AB610642
AB610643
AB610644
AB611685
AB612147
AB615332
AB615581
AB615582
AB615583
AB615584
AB615585
AB617831
AB618041
AB618553
AB619798
AB621946
AB621947
AB621948
AB621949
AB622128
AB626984
AB640862
AB640866
AB641131
AB644397
AB644398
AB645762
AB646189
AB647329
AB665392
AB665393
AB665394
AB665395
AB665396
AB665397
AB665398
AB665399
AB665400
AB665401
AB665402
AB665403
AB665404
AB665405
AB665406
AB665407
AB665408
AB665409
AB665410
AB665787
AB666381
AB666382
AB666383
AB666384
AB666385
AB666386
AB666387
AB666388
AB666389
AB666390
AB666391
AB666392
AB666393
AB666394
AB666395
AB666396
AB666397
AB666398
AB666399
AB666400
AB666401
AB666402
AB666403
AB666404
AB666405
AB666406
AB666407
AB666408
AB666409
AB666410
AB666411
AB666412
AB666413
AB666414
AB666415
AB666416
AB666417
AB666418
AB666419
AB666420
AB666421
AB666422
AB666423
AB666424
AB666425
AB666426
AB666427
AB666428
AB666429
AB666430
AB666431
AB666432
AB666433
AB666434
AB666435
AB666436
AB666437
AB666438
AB666439
AB666440
AB666441
AB666442
AB666443
AB666444
AB666445
AB666446
AB666447
AB666448
AB666449
AB675481
AB678710
AB678711
AB678728
AB682758
AB682794
AB695124
AB695125
AB695126
AB695127
AB699693
AB699694
AB699695
AB699696
AB700655
AB700656
AB700657
AB700658
AB702687
AB702688
AB705160
AB705161
AB713185
AB713186
AB720970
AB731158
AB747647
AB747648
AB773280
AB773853
AB774457
AB779760
AB779763
AB781069
AB781070
AB781331
AB786669
AB786670
AB786671
AB786672
AB807885
AB807886
AB811458
AB824116
AB824722
AB824725
AB841081
AB841082
AB854746
AB854747
AB854748
AB854749
AB854750
AB854751
AB854752
AB856418
AB860326
AB905331
AB905514
AB914693
AB914694
AB914695
AB914696
AB914697
AB914698
AB914699
AB914700
AB914701
AB914702
AB914703
AB914704
AB928109
AB928148
AB928177
AB928193
AB928202
AB968224
AB968225
AB968229
AB968368
AB968369
AB968370
AB968371
AB968372
AB968373
AB968374
AB971242
AB971243
AB971244
AB971245
AB971341
AB971342
AB971343
AB971348
AB972870
AB972871
AB972872
AB972873
AB980802
AB980803
AB980804
AB980805
AB980806
AB980807
AB980808
AB980809
AB981652
AB983238
AB983241
AB983242
AB983243
AB983348
AB983349
AB983350
AB983351
AB983352
AB983353
AB983354
AB983355
AB983356
AB983357
AB983358
AB983596
AB983597
AB983598
AB983599
AB983600
AB983601
AB983602
AB983603
AB983604
AB983605
AB983606
AB983607
AF045205
AF045206
AF045207
AF045208
AF045209
AF045210
AF045211
AF045212
AF045213
AF045214
AF045215
AF045216
AF045217
AF045218
AF059742
AF059743
AF059744
AF059745
AF059746
AF059747
AF059748
AF059749
AF059750
AF079555
AF149061
AF149062
AF149063
AF149064
AF149065
AF149066
AF171232
AF171233
AF171234
AF193512
AF193513
AF243439
AF243440
AF243441
AF243442
AF243443
AF243444
AF243445
AF243446
AF243447
AF243448
AF243449
AF243450
AF243451
AF243452
AF243453
AF243454
AF243455
AF243456
AF243457
AF243458
AF243459
AF243460
AF243461
AF243462
AF243463
AF243464
AF243465
AF243466
AF243467
AF243468
AF243469
AF243470
AF243471
AF243472
AF243473
AF243852
AF276683
AF277805
AF280800
AF280801
AF280802
AF280803
AF280804
AF311785
AF311786
AF311787
AF311788
AF311789
AF311790
AF311791
AF311792
AF311793
AF311794
AF311795
AF311796
AF311797
AF311798
AF311799
AF311800
AF311801
AF311802
AF311803
AF311804
AF311805
AF311806
AF311807
AF311808
AF311809
AF311810
AF311811
AF311812
AF311813
AF311814
AF311815
AF311816
AF311817
AF311818
AF311819
AF353622
AF410988
AF410989
AF410990
AF410991
AF410993
AF410995
AF410997
AF410998
AF417265
AF417266
AF417267
AF417268
AF417269
AF417270
AF417271
AF419319
AF427164
AF427165
AF427166
AF427167
AF427168
AF439431
AF440685
AF440686
AF440687
AF458648
AF458649
AF458650
AF458651
AF458652
AF458653
AF458654
AF458655
AF458656
AF474924
AF474925
AF474928
AF474929
AF474930
AF474931
AF474932
AF474933
AF474934
AF474935
AF474936
AF474937
AF474938
AF474939
AF474940
AF474941
AF474942
AF474943
AF481481
AF481482
AF481483
AF481484
AF481485
AF481486
AF481487
AF481488
AF481489
AF481490
AF481491
AF481492
AF481493
AF481494
AF481495
AF481496
AF484943
AF484944
AF484945
AF484946
AF484947
AF484948
AF495863
AF504045
AF504048
AF519493
AF532928
AJ232191
AJ232192
AJ232193
AJ232194
AJ232195
AJ232196
AJ232197
AJ232198
AJ232199
AJ232200
AJ232201
AJ232202
AJ232203
AJ232204
AJ232205
AJ232206
AJ232207
AJ232208
AJ232209
AJ232210
AJ232211
AJ232212
AJ232213
AJ232214
AJ232215
AJ232216
AJ232217
AJ232218
AJ232219
AJ232220
AJ232221
AJ232770
AJ232771
AJ232772
AJ232773
AJ232774
AJ232775
AJ232776
AJ232777
AJ232778
AJ232779
AJ232780
AJ232781
AJ232782
AJ244027
AJ244028
AJ244029
AJ244030
AJ244031
AJ244032
AJ244033
AJ244034
AJ244035
AJ244036
AJ244037
AJ244038
AJ244039
AJ244040
AJ244041
AJ250068
AJ250069
AJ250070
AJ250071
AJ250072
AJ250073
AJ272478
AJ272479
AJ272480
AJ272481
AJ272482
AJ272483
AJ272484
AJ272485
AJ272486
AJ272487
AJ272488
AJ272489
AJ272490
AJ272491
AJ272492
AJ272493
AJ783816
AJ783817
AJ783818
AJ783819
AJ783820
AJ783821
AJ783822
AJ783823
AJ783824
AJ783825
AJ783826
AJ783827
AJ783828
AJ783829
AM087620
AM087621
AM087622
AM087623
AM087624
AM087625
AM087626
AM087627
AM087628
AM087629
AM087630
AM087631
AM087632
AM748726
AM778835
AM778836
AM778837
AM778838
AM778839
AM849051
AM849052
AM849053
AM849054
AM849055
AM849056
AM849057
AM849058
AM849059
AM849060
AM849061
AM849062
AM849063
AM849064
AM849065
AM849066
AM849067
AM849068
AM849069
AM849070
AM849071
AM849072
AM849073
AM849074
AM849075
AM849076
AM849077
AM849078
AM849079
AM849080
AM849081
AM849082
AM849083
AM849084
AM849085
AM849086
AM849087
AM849088
AM849089
AM849090
AM849091
AM849092
AM849093
AM849094
AM849095
AM850904
AM850905
AM850906
AY027637
AY027638
AY027639
AY027640
AY027641
AY027642
AY027643
AY027644
AY037009
AY037010
AY037011
AY037012
AY037013
AY037014
AY037015
AY037016
AY037017
AY037018
AY037019
AY037020
AY037021
AY037022
AY037023
AY037024
AY037025
AY037026
AY037027
AY037028
AY037029
AY037030
AY037031
AY037032
AY037033
AY037034
AY037035
AY037036
AY037037
AY037038
AY037039
AY037040
AY037041
AY037042
AY037043
AY037044
AY037045
AY037046
AY037047
AY037048
AY043459
AY043460
AY055850
AY055851
AY160180
AY160181
AY160182
AY160183
AY160887
AY160888
AY160889
AY160890
AY160891
AY160892
AY160893
AY160894
AY160895
AY160896
AY160897
AY160898
AY160899
AY160900
AY160901
AY160902
AY160903
AY160904
AY160905
AY160906
AY160907
AY160908
AY160909
AY160910
AY160911
AY160912
AY160913
AY160914
AY160915
AY160916
AY160917
AY160918
AY160919
AY160920
AY160921
AY160922
AY160923
AY160924
AY160925
AY160926
AY160927
AY160928
AY160929
AY160930
AY160931
AY160932
AY160933
AY160934
AY160935
AY160936
AY160937
AY160938
AY160939
AY160940
AY160941
AY160942
AY160943
AY160944
AY160945
AY160946
AY160947
AY160948
AY160949
AY160950
AY160951
AY173051
AY184217
AY212160
AY212161
AY212162
AY212163
AY212164
AY212165
AY212166
AY212167
AY212168
AY212169
AY212170
AY212171
AY212172
AY212173
AY212174
AY212175
AY212176
AY212177
AY212178
AY212179
AY212180
AY212181
AY212182
AY212183
AY212184
AY212185
AY212186
AY212187
AY212188
AY212189
AY212190
AY212191
AY212192
AY212193
AY212194
AY212195
AY212196
AY212197
AY212198
AY212199
AY212200
AY212201
AY212202
AY212203
AY212204
AY212205
AY212206
AY212207
AY212208
AY212209
AY212210
AY212211
AY212212
AY212213
AY212214
AY212215
AY212216
AY212217
AY212218
AY212219
AY212220
AY212221
AY212222
AY212223
AY212224
AY212225
AY212226
AY212227
AY212228
AY212229
AY212230
AY212231
AY249250
AY249251
AY249252
AY249253
AY249254
AY249255
AY249256
AY249257
AY249258
AY249259
AY253334
AY274584
AY274585
AY274586
AY274587
AY274588
AY274589
AY274590
AY274591
AY274592
AY274593
AY274594
AY274595
AY274596
AY274597
AY274598
AY274599
AY274600
AY274601
AY274602
AY274603
AY274604
AY274605
AY274606
AY274607
AY274608
AY274609
AY274610
AY274611
AY274612
AY274613
AY274614
AY303614
AY303615
AY303616
AY303617
AY303618
AY303619
AY303620
AY303621
AY303622
AY303623
AY307103
AY307104
AY307105
AY456396
AY456397
AY456398
AY456399
AY456400
AY456401
AY456402
AY456403
AY456404
AY456405
AY456406
AY456407
AY456408
AY456409
AY456410
AY521170
AY521171
AY521172
AY521173
AY521174
AY521175
AY521176
AY521177
AY521178
AY522903
AY522904
AY522905
AY522906
AY530193
AY551531
AY551532
AY551533
AY551534
AY551535
AY551536
AY551537
AY551538
AY551539
AY551540
AY551541
AY551542
AY551543
AY551544
AY551545
AY551546
AY551547
AY551548
AY551549
AY551550
AY551551
AY551552
AY551553
AY551554
AY551555
AY551556
AY551557
AY556539
AY556540
AY556541
AY556542
AY585729
AY585730
AY585731
AY585732
AY585733
AY585734
AY737397
AY737398
AY737399
AY737400
AY737401
AY737402
AY737403
AY737404
AY737405
AY737406
AY737407
AY737408
AY737409
AY737410
AY737411
AY737412
AY737413
AY737414
AY737415
AY737416
AY737417
AY737418
AY737419
AY737420
AY737421
AY737422
AY737423
AY737424
AY737425
AY737426
AY737427
AY737428
AY737429
AY738084
AY738085
AY738086
AY738087
AY841168
AY873971
AY873972
AY873973
AY873974
AY873975
AY873976
AY873977
AY873979
AY873980
AY873981
AY899306
AY899307
AY899308
AY899309
AY899310
AY899311
AY899312
AY899313
AY899314
AY899315
AY899316
AY899317
AY899318
AY899319
AY899320
AY899321
AY899322
AY899323
AY899324
AY899325
AY899326
AY899327
AY899328
AY899329
AY920709
AY920710
AY920711
AY920712
AY920713
AY920714
AY920715
AY920716
AY920717
AY920718
AY920719
AY920720
AY920721
AY920722
AY920723
AY920724
AY920725
AY920726
AY920727
AY920728
AY920729
AY920730
AY920731
AY923185
AY923186
AY923187
AY923188
AY923189
AY923190
AY923191
AY923192
AY923193
AY923194
AY923195
AY923196
AY923197
AY923198
AY923199
AY923200
AY923201
AY923202
AY923203
AY923204
AY923205
AY923206
AY923207
AY923208
AY923209
AY923210
AY923211
AY923212
AY953414
AY953415
AY953416
AY953417
AY953418
AY957557
AY957558
AY971352
AY971353
AY971354
D01002
D01003
D01004
D01005
D01006
D01007
D01008
D01009
D01011
DQ011612
DQ011613
DQ023696
DQ023697
DQ023698
DQ023699
DQ023700
DQ023701
DQ023702
DQ099554
DQ099556
DQ190373
DQ211902
DQ223902
DQ223903
DQ223904
DQ223905
DQ223906
DQ223907
DQ223908
DQ223909
DQ263695
DQ263696
DQ263697
DQ267506
DQ267507
DQ267508
DQ267509
DQ267510
DQ267511
DQ267512
DQ267513
DQ267514
DQ267515
DQ267516
DQ267517
DQ267518
DQ267519
DQ267520
DQ267521
DQ267522
DQ267523
DQ267524
DQ267525
DQ267526
DQ267527
DQ267528
DQ267529
DQ267530
DQ267531
DQ335129
DQ335130
DQ335131
DQ345392
DQ345393
DQ355989
DQ356683
DQ356684
DQ356685
DQ356686
DQ356687
DQ356688
DQ356689
DQ356690
DQ356691
DQ356692
DQ356693
DQ356694
DQ356695
DQ356696
DQ356697
DQ356698
DQ356699
DQ356700
DQ356701
DQ356702
DQ356703
DQ356704
DQ356705
DQ356706
DQ356707
DQ356708
DQ356709
DQ356710
DQ356711
DQ356712
DQ356713
DQ356714
DQ356715
DQ356716
DQ356717
DQ356718
DQ356719
DQ356720
DQ356721
DQ356722
DQ356723
DQ356724
DQ356725
DQ356726
DQ356727
DQ356728
DQ356729
DQ356730
DQ356731
DQ356732
DQ356733
DQ356734
DQ356735
DQ356736
DQ356737
DQ356738
DQ356739
DQ356740
DQ356741
DQ356742
DQ356743
DQ356744
DQ356745
DQ356746
DQ356747
DQ356748
DQ356749
DQ356750
DQ356751
DQ356752
DQ356753
DQ356754
DQ356755
DQ356756
DQ356757
DQ356758
DQ356759
DQ356760
DQ356761
DQ356762
DQ356763
DQ356764
DQ356765
DQ356766
DQ356767
DQ356768
DQ356769
DQ356770
DQ356771
DQ356772
DQ356773
DQ356774
DQ356775
DQ356776
DQ356777
DQ356778
DQ356779
DQ356780
DQ356781
DQ356782
DQ356783
DQ356784
DQ356785
DQ356786
DQ356787
DQ356788
DQ356789
DQ356790
DQ356791
DQ356792
DQ356793
DQ356794
DQ356795
DQ356796
DQ356797
DQ356798
DQ356799
DQ356800
DQ356801
DQ356802
DQ356803
DQ356804
DQ356805
DQ356806
DQ356807
DQ356808
DQ356809
DQ356810
DQ356811
DQ356812
DQ356813
DQ356814
DQ356815
DQ356816
DQ356817
DQ356818
DQ356819
DQ356820
DQ356821
DQ356822
DQ356823
DQ356824
DQ356825
DQ356826
DQ356827
DQ356828
DQ356829
DQ356830
DQ356831
DQ356832
DQ356833
DQ356834
DQ356835
DQ356836
DQ356837
DQ356838
DQ356839
DQ356840
DQ356841
DQ356842
DQ356843
DQ356844
DQ356845
DQ356846
DQ356847
DQ356848
DQ356849
DQ356850
DQ356851
DQ356852
DQ356853
DQ356854
DQ356855
DQ356856
DQ356857
DQ356858
DQ356859
DQ356860
DQ356861
DQ356862
DQ356863
DQ356864
DQ356865
DQ356866
DQ356867
DQ356868
DQ356869
DQ356870
DQ356871
DQ356872
DQ356873
DQ380233
DQ388884
DQ388885
DQ388886
DQ388887
DQ388888
DQ388889
DQ388890
DQ388891
DQ388892
DQ388893
DQ388894
DQ388895
DQ388896
DQ388897
DQ388898
DQ388899
DQ388900
DQ388901
DQ390225
DQ390226
DQ390227
DQ390228
DQ390229
DQ390230
DQ390231
DQ390232
DQ390233
DQ390234
DQ390235
DQ390236
DQ390237
DQ390238
DQ390239
DQ390240
DQ390241
DQ390242
DQ390243
DQ390244
DQ390245
DQ390246
DQ390247
DQ390248
DQ390249
DQ390250
DQ390251
DQ390252
DQ390253
DQ390254
DQ390255
DQ390256
DQ390257
DQ390258
DQ398054
DQ398055
DQ398056
DQ398057
DQ398058
DQ398059
DQ398060
DQ398061
DQ398062
DQ398063
DQ398064
DQ398065
DQ398066
DQ398067
DQ398068
DQ398069
DQ398070
DQ398071
DQ398072
DQ398073
DQ398074
DQ398075
DQ398076
DQ398077
DQ398078
DQ398079
DQ398080
DQ665363
DQ779205
DQ779206
DQ779207
DQ779208
DQ779209
DQ779210
DQ779211
DQ779212
DQ779213
DQ779214
DQ779215
DQ779216
DQ779217
DQ779218
DQ779219
DQ779220
DQ779221
DQ779222
DQ839357
DQ839358
DQ839359
DQ839360
DQ839361
DQ839362
DQ839363
DQ839364
DQ839365
DQ839366
DQ839367
DQ839368
DQ839369
DQ839370
DQ852617
DQ852618
DQ852619
DQ852620
DQ853390
DQ853391
DQ853392
DQ853393
DQ853394
DQ853395
DQ853396
DQ853397
DQ853398
DQ853399
DQ853400
DQ853401
DQ853402
DQ853403
DQ853404
DQ853405
DQ853406
DQ853407
DQ853408
DQ853409
DQ853410
DQ853411
DQ888744
DQ888745
DQ888746
DQ888747
DQ888748
DQ888749
DQ888750
DQ888751
DQ888752
DQ888753
DQ888754
DQ888755
DQ888756
DQ888757
DQ888758
DQ888759
DQ888760
DQ888761
DQ888762
DQ888763
DQ890029
DQ902847
DQ902848
DQ902849
DQ902850
DQ902851
DQ902852
DQ902853
DQ902854
DQ902855
DQ902856
DQ902857
DQ902858
DQ902859
DQ902860
DQ903068
DQ903069
DQ903070
DQ917452
DQ917453
DQ917454
DQ917455
DQ917456
DQ917457
DQ917458
DQ917459
DQ917460
DQ917461
DQ917462
DQ917463
DQ917464
DQ917465
DQ917466
DQ917467
DQ917468
DQ917469
DQ917470
DQ917471
DQ917472
DQ917473
DQ917474
DQ917475
DQ917476
DQ917477
DQ917478
DQ917480
DQ917481
DQ923615
DQ983642
DQ983643
DQ983644
DQ983645
DQ983646
DQ987230
DQ987231
EF017348
EF079121
EF079122
EF079123
EF079124
EF079125
EF079126
EF079127
EF079128
EF079129
EF079130
EF079131
EF079132
EF079133
EF079134
EF079135
EF079136
EF079137
EF079138
EF079139
EF079140
EF079141
EF079142
EF079143
EF079144
EF079145
EF079146
EF079147
EF079148
EF179545
EF179546
EF179547
EF179548
EF428169
EF428170
EF428171
EF428172
EF428173
EF428174
EF428175
EF428176
EF428177
EF428178
EF428179
EF428180
EF428181
EF468495
EF533886
EF533887
EF554308
EF554309
EF554310
EF554311
EF554312
EF565854
EF600553
EF600554
EF607927
EF607928
EF607929
EF607930
EF607931
EF653361
EU085472
EU085473
EU086723
EU086724
EU086725
EU086726
EU086727
EU086728
EU086729
EU086730
EU086731
EU086732
EU086733
EU086734
EU086735
EU105460
EU105461
EU105462
EU105463
EU105464
EU105465
EU105466
EU105467
EU107813
EU107814
EU107815
EU107816
EU107817
EU109766
EU109767
EU109768
EU109769
EU109770
EU109771
EU109772
EU109773
EU111658
EU111659
EU111660
EU111661
EU111662
EU111663
EU117222
EU117223
EU117224
EU117225
EU117226
EU117227
EU117228
EU117229
EU117230
EU117231
EU117232
EU139076
EU139077
EU139078
EU139079
EU139080
EU139081
EU139082
EU139083
EU139084
EU139085
EU139086
EU139087
EU139088
EU139089
EU139090
EU139091
EU139092
EU139093
EU139094
EU139095
EU139096
EU139097
EU139098
EU139100
EU139101
EU139102
EU139103
EU139104
EU139105
EU139106
EU139107
EU139108
EU139109
EU139110
EU139111
EU139112
EU139113
EU139114
EU170485
EU170486
EU170487
EU170488
EU170489
EU170490
EU170491
EU170492
EU170493
EU170494
EU170495
EU170496
EU170497
EU234465
EU234466
EU234467
EU234468
EU234469
EU234470
EU234471
EU234472
EU234473
EU234474
EU234475
EU234476
EU234477
EU234478
EU234479
EU234480
EU234481
EU234482
EU234483
EU234484
EU234485
EU234486
EU234487
EU252028
EU332916
EU332919
EU363803
EU375750
EU375751
EU375752
EU375753
EU375754
EU375755
EU402924
EU416322
EU416323
EU416324
EU416325
EU416326
EU416327
EU416328
EU416329
EU439426
EU557194
EU557195
EU557196
EU557197
EU557198
[truncated: 5,456 more rows]
